# Supplementary material for: Compartmentalized spatial profiling of the tumor microenvironment in head and neck squamous cell carcinoma identifies immune checkpoint molecules and tumor necrosis factor receptor superfamily members as biomarkers of response to immunotherapy
Source: Front Immunol. 2023 Apr 3;14:1135489. doi: 10.3389/fimmu.2023.1135489 (PMC10154785; doi:10.3389/fimmu.2023.1135489)
Supplement: Supplementary file 7 [file Table_1.xlsx]

## Sheet: RvNR_TME
Genes	logFC	AveExpr	P.Value	adj.P.Val
B7-H3	1.08394	9.80715	1.38801e-09	9.43844e-08
Fibronectin	0.755262	15.2527	1.57837e-07	5.36645e-06
SMA	0.62022	14.6445	1.25704e-06	2.8493e-05
S100B	-1.06363	10.9978	3.00684e-06	5.11163e-05
PanCk	-0.756599	13.055	1.19745e-05	0.000162853
EpCAM	1.00563	8.7614	2.5986e-05	0.000294508
NY-ESO-1	-0.604615	10.6658	3.89448e-05	0.000378321
CD40	0.638461	8.93316	0.000102011	0.000867095
CD163	0.650015	8.30922	0.00163907	0.0123841
MET	0.563095	9.15102	0.00307578	0.0209153
PARP	-0.331987	13.2993	0.00345186	0.0213388
ICOS	0.440492	8.8636	0.00686694	0.0389127
CD34	0.408588	10.026	0.0110278	0.0576841
CD27	0.491512	8.50856	0.0124223	0.0603369
Tim-3	0.362911	9.55318	0.0225034	0.102015
CD68	0.183567	12.5351	0.0261093	0.110965
HLA-DR	0.229088	12.3767	0.0301993	0.120797
BCLXL	0.279095	10.939	0.0376298	0.134868
CD66b	-0.48009	8.45508	0.0376836	0.134868
Pan-AKT	-0.242646	12.6753	0.0457748	0.151106
4-1BB	0.326231	8.46238	0.046665	0.151106
Bcl-2	0.389397	9.97459	0.05005	0.151353
CD44	-0.269959	14.0522	0.0511928	0.151353
PD-L1	0.313572	9.00276	0.0589897	0.161504
ARG1	0.333383	8.39499	0.0593765	0.161504
CD95/Fas	0.254949	9.35274	0.0715648	0.18717
CD14	0.319036	9.43104	0.0788896	0.194653
CD8	0.138809	12.619	0.0822429	0.194653
Phospho-PRAS40 (T246)	-0.369721	9.69626	0.0830137	0.194653
INPP4B	-0.296274	9.47924	0.0956471	0.214417
Ki-67	-0.28848	13.9187	0.0993548	0.214417
CD45RO	-0.218301	11.5016	0.102487	0.214417
OX40L	0.269502	8.75309	0.105504	0.214417
Phospho-Tuberin (T1462)	-0.277824	8.34256	0.107208	0.214417
CD45	0.125183	13.3856	0.126276	0.245337
STING	-0.247283	11.383	0.133448	0.246731
CD11c	-0.106659	12.4538	0.13425	0.246731
p53	-0.312296	12.3048	0.151345	0.270828
MART1	0.191082	8.88216	0.206628	0.360275
BIM	0.175181	9.44741	0.244325	0.415352
PLCG1	0.221205	8.40804	0.252176	0.418242
Phospho-AKT1 (S473)	-0.173341	10.8632	0.258696	0.418841
CD56	-0.0942313	11.743	0.291663	0.455354
Phospho-GSK3A (S21)/Phospho-GSK3B (S9)	0.158745	9.29594	0.299604	0.455354
VISTA	-0.153909	9.58008	0.301337	0.455354
Beta-2-microglobulin	-0.0807375	11.8169	0.320502	0.469038
ER-alpha	0.252862	8.75595	0.324188	0.469038
GITR	0.160027	8.28776	0.399877	0.558306
BAD	-0.109721	13.0363	0.412387	0.558306
BCL6	0.12942	10.2396	0.415413	0.558306
CTLA4	-0.126791	10.2716	0.41873	0.558306
PD-1	0.0681407	10.6844	0.498872	0.652371
GZMA	0.114285	9.15766	0.511348	0.656069
PTEN	0.0833459	10.1391	0.526653	0.663193
CD3	0.0687419	11.5537	0.562826	0.695857
CD4	0.0566039	11.661	0.583576	0.708628
PR	0.0922457	8.09492	0.595403	0.710306
CD25	-0.072016	9.35039	0.636001	0.745656
PD-L2	0.0689166	7.9324	0.712582	0.821191
FAP-alpha	-0.0633797	8.39917	0.72458	0.821191
GZMB	-0.0374863	12.7437	0.738947	0.823744
Cleaved Caspase 9	0.0416939	10.5446	0.766145	0.840289
Neurofibromin	-0.0263983	12.4541	0.788346	0.84823
FOXP3	-0.0483992	8.30762	0.798334	0.84823
CD20	0.01863	11.1136	0.867612	0.907655
IDO1	0.0217096	9.27603	0.928881	0.957029
Her2	0.00242039	9.43943	0.989545	0.998923
CD127	-0.000192942	11.792	0.998923	0.998923

## Sheet: RvNR_tumour
Genes	logFC	AveExpr	P.Value	adj.P.Val
EpCAM	1.64021	8.7614	4.89674e-12	3.32978e-10
Pan-AKT	0.812538	12.6753	5.60107e-11	1.90436e-09
CD66b	-1.43443	8.45508	6.47407e-10	1.46746e-08
B7-H3	1.03922	9.80715	1.13749e-09	1.79116e-08
CD44	-0.857326	14.0522	1.31703e-09	1.79116e-08
SMA	0.694966	14.6445	2.44185e-08	2.76743e-07
p53	-1.1547	12.3048	1.09223e-07	1.06102e-06
IDO1	1.19628	9.27603	6.66048e-07	5.66141e-06
NY-ESO-1	0.599527	10.6658	1.93401e-05	0.000139866
ER-alpha	1.0708	8.75595	2.05686e-05	0.000139866
CD163	0.820635	8.30922	3.85704e-05	0.000238435
PanCk	-0.645416	13.055	9.68672e-05	0.000548914
BCLXL	0.459332	10.939	0.000403977	0.00211311
PD-L1	0.532778	9.00276	0.000887996	0.00431312
Her2	0.544767	9.43943	0.00197728	0.00896367
VISTA	-0.438097	9.58008	0.00224063	0.00952268
BIM	0.429621	9.44741	0.00294002	0.0114002
BCL6	0.454312	10.2396	0.00301769	0.0114002
FOXP3	-0.457327	8.30762	0.0123709	0.0421867
Bcl-2	0.477743	9.97459	0.0124078	0.0421867
CD34	0.381196	10.026	0.0131939	0.042723
CD45RO	-0.316627	11.5016	0.0146688	0.04534
CD8	0.185788	12.619	0.0169139	0.0500064
PLCG1	0.436663	8.40804	0.0188725	0.053472
ARG1	0.382544	8.39499	0.0244592	0.066529
Fibronectin	0.289634	15.2527	0.0309024	0.0808217
OX40L	0.326361	8.75309	0.0402903	0.101472
CD40	0.307685	8.93316	0.0460218	0.111767
HLA-DR	0.197807	12.3767	0.0539126	0.126416
PR	0.309464	8.09492	0.0642349	0.14507
STING	0.292385	11.383	0.0661346	0.14507
CD27	-0.312855	8.50856	0.0941924	0.200159
CD127	-0.216332	11.792	0.114998	0.236142
CD56	0.135357	11.743	0.118071	0.236142
CTLA4	-0.229996	10.2716	0.123986	0.240886
Tim-3	-0.22763	9.55318	0.131261	0.247938
CD25	0.217659	9.35039	0.134948	0.248012
CD68	0.114162	12.5351	0.151986	0.268045
PD-1	0.138495	10.6844	0.153732	0.268045
Phospho-AKT1 (S473)	0.193362	10.8632	0.186901	0.317574
Phospho-Tuberin (T1462)	0.215001	8.34256	0.191478	0.317574
Phospho-PRAS40 (T246)	0.245728	9.69626	0.225258	0.364703
CD14	0.195977	9.43104	0.257757	0.407615
4-1BB	0.174653	8.46238	0.264141	0.408217
Ki-67	0.17319	13.9187	0.3063	0.462854
Cleaved Caspase 9	-0.122109	10.5446	0.362027	0.529127
GZMA	0.150158	9.15766	0.36572	0.529127
PD-L2	0.130427	7.9324	0.467344	0.66207
INPP4B	0.119838	9.47924	0.477743	0.66299
Phospho-GSK3A (S21)/Phospho-GSK3B (S9)	0.0868899	9.29594	0.551503	0.750044
FAP-alpha	0.0931799	8.39917	0.587755	0.783673
CD45	0.0408575	13.3856	0.60733	0.785715
BAD	0.0652301	13.0363	0.612396	0.785715
Neurofibromin	0.0464894	12.4541	0.624107	0.785912
CD4	0.0468467	11.661	0.639427	0.790564
PARP	0.0479888	13.2993	0.659261	0.793896
PTEN	0.0528465	10.1391	0.67641	0.793896
CD20	-0.043826	11.1136	0.683912	0.793896
ICOS	0.0615494	8.8636	0.688821	0.793896
CD3	0.0399669	11.5537	0.729014	0.823177
GITR	0.0608376	8.28776	0.738438	0.823177
CD95/Fas	-0.0313777	9.35274	0.815088	0.886852
S100B	0.0478988	10.9978	0.821642	0.886852
GZMB	0.0193054	12.7437	0.859104	0.912798
MART1	0.0217067	8.88216	0.880643	0.921288
MET	0.0141244	9.15102	0.937155	0.960594
Beta-2-microglobulin	-0.00526608	11.8169	0.946468	0.960594
CD11c	0.00165252	12.4538	0.980846	0.980846

## Sheet: CRvsPR_tme
Genes	logFC	AveExpr	P.Value	adj.P.Val
CD45	2.28943	13.3856	2.03131e-15	1.38129e-13
Ki-67	-2.88664	13.9187	8.79983e-14	2.99194e-12
Bcl-2	2.79912	9.97459	8.21685e-13	1.86249e-11
CD20	1.44446	11.1136	1.54144e-11	2.62045e-10
CD34	2.32958	10.026	3.08835e-11	4.20015e-10
ICOS	2.23876	8.8636	1.58495e-10	1.64654e-09
CD14	2.24271	9.43104	1.69497e-10	1.64654e-09
CD45RO	2.15951	11.5016	5.03672e-10	4.28122e-09
CD27	2.25418	8.50856	3.9826e-09	3.00907e-08
CD4	1.05627	11.661	7.99974e-09	5.43983e-08
CD3	1.24639	11.5537	1.4122e-08	8.72996e-08
VISTA	1.52429	9.58008	5.81458e-07	3.29493e-06
FAP-alpha	1.64487	8.39917	3.83177e-06	2.00431e-05
FOXP3	1.5147	8.30762	1.33805e-05	6.49909e-05
HLA-DR	0.935045	12.3767	1.63624e-05	7.41762e-05
CD40	1.38238	8.93316	6.13205e-05	0.000260612
PanCk	-1.34936	13.055	0.000179267	0.000717068
CD44	2.65658	14.0522	0.000252023	0.000952087
Tim-3	1.28745	9.55318	0.000479054	0.00171451
OX40L	1.04368	8.75309	0.000921209	0.00313211
NY-ESO-1	-0.854586	10.6658	0.00149221	0.00483192
PTEN	-1.0107	10.1391	0.00214434	0.00662796
BIM	0.855377	9.44741	0.00339145	0.0100269
SMA	1.05791	14.6445	0.00678207	0.0187783
CD95/Fas	0.779229	9.35274	0.00690378	0.0187783
Phospho-PRAS40 (T246)	-1.01817	9.69626	0.00777373	0.0203313
GZMB	-0.740612	12.7437	0.00898676	0.0226333
ARG1	-0.928458	8.39499	0.0112185	0.0270597
CD8	0.411077	12.619	0.0115402	0.0270597
Fibronectin	0.982671	15.2527	0.0152046	0.0344637
EpCAM	-1.31548	8.7614	0.0175294	0.0378429
CD127	0.811807	11.792	0.0178084	0.0378429
CD66b	1.34764	8.45508	0.0229843	0.0473616
PD-L1	-0.670701	9.00276	0.0263968	0.0519642
CD68	0.354058	12.5351	0.0267463	0.0519642
Phospho-AKT1 (S473)	-0.577039	10.8632	0.0283052	0.0534654
BCLXL	0.549883	10.939	0.0347731	0.0639073
MET	0.778136	9.15102	0.0522158	0.0934389
Neurofibromin	0.493668	12.4541	0.058448	0.101909
GZMA	-0.555525	9.15766	0.0659494	0.112114
BCL6	-0.492284	10.2396	0.0683715	0.11334
Beta-2-microglobulin	0.267959	11.8169	0.0700042	0.11334
CD11c	0.218423	12.4538	0.0849582	0.132674
Phospho-Tuberin (T1462)	0.613771	8.34256	0.0858476	0.132674
CD163	0.757991	8.30922	0.0987191	0.149176
PD-L2	0.608206	7.9324	0.11814	0.174641
CD25	0.437562	9.35039	0.121482	0.175762
PD-1	-0.207705	10.6844	0.224227	0.317656
Phospho-GSK3A (S21)/Phospho-GSK3B (S9)	-0.32089	9.29594	0.255413	0.354451
STING	0.406181	11.383	0.321489	0.431386
S100B	0.419982	10.9978	0.325559	0.431386
p53	0.456494	12.3048	0.331606	0.431386
B7-H3	0.460382	9.80715	0.337179	0.431386
GITR	-0.347601	8.28776	0.342571	0.431386
CTLA4	0.237814	10.2716	0.448424	0.55015
IDO1	-0.427816	9.27603	0.453065	0.55015
Her2	-0.317226	9.43943	0.507472	0.605406
4-1BB	0.180714	8.46238	0.559805	0.656323
PLCG1	-0.192968	8.40804	0.591678	0.681934
BAD	0.162772	13.0363	0.603753	0.684254
CD56	0.0676463	11.743	0.660878	0.736716
INPP4B	0.141194	9.47924	0.675781	0.741179
Cleaved Caspase 9	0.0720353	10.5446	0.749002	0.798348
Pan-AKT	-0.108834	12.6753	0.751386	0.798348
ER-alpha	0.0930952	8.75595	0.822461	0.860421
MART1	-0.0192249	8.88216	0.945875	0.974538
PARP	0.00967948	13.2993	0.98164	0.98523
PR	-0.00635487	8.09492	0.98523	0.98523

## Sheet: CRvsPR_tumour
Genes	logFC	AveExpr	P.Value	adj.P.Val
VISTA	2.06977	9.58008	1.65109e-08	7.34798e-07
CD45	1.49289	13.3856	2.16117e-08	7.34798e-07
IDO1	2.95749	9.27603	2.07903e-06	4.71248e-05
Ki-67	-1.91311	13.9187	2.77421e-06	4.71615e-05
ICOS	1.93012	8.8636	7.57055e-06	0.000102959
CD20	0.951322	11.1136	3.88159e-05	0.000415529
OX40L	1.51891	8.75309	4.2775e-05	0.000415529
S100B	1.80333	10.9978	0.000310452	0.00226749
Fibronectin	-1.40811	15.2527	0.000327132	0.00226749
Phospho-Tuberin (T1462)	1.47688	8.34256	0.000333455	0.00226749
CD34	1.47176	10.026	0.00056702	0.00350522
CD27	1.54466	8.50856	0.000730091	0.00413718
CD45RO	1.20669	11.5016	0.00091725	0.00479792
CD14	1.20403	9.43104	0.00565052	0.0268663
PTEN	-1.14005	10.1391	0.00592638	0.0268663
Phospho-AKT1 (S473)	-0.867692	10.8632	0.00743356	0.0315926
BIM	0.925222	9.44741	0.00952093	0.0380837
STING	1.24045	11.383	0.0108523	0.0409974
FOXP3	1.02251	8.30762	0.0131502	0.0470637
CD44	1.74987	14.0522	0.0177895	0.0604841
NY-ESO-1	-0.733376	10.6658	0.0200676	0.0618557
p53	1.24388	12.3048	0.0208284	0.0618557
HLA-DR	0.491784	12.3767	0.0209218	0.0618557
BCL6	-0.707724	10.2396	0.0379694	0.10758
Tim-3	0.92661	9.55318	0.0438029	0.119144
FAP-alpha	0.811104	8.39917	0.0516454	0.135072
PD-L2	0.86059	7.9324	0.0537846	0.135458
CD95/Fas	0.626504	9.35274	0.0815361	0.198016
Bcl-2	0.741322	9.97459	0.0891323	0.209
CD3	0.378445	11.5537	0.097748	0.221562
CD68	-0.274362	12.5351	0.10853	0.232402
CD66b	1.09546	8.45508	0.109366	0.232402
GZMB	-0.515553	12.7437	0.114155	0.235229
CD11c	0.214424	12.4538	0.121233	0.242467
Beta-2-microglobulin	0.24883	11.8169	0.137065	0.259472
CD25	0.503095	9.35039	0.137368	0.259472
Phospho-PRAS40 (T246)	-0.639587	9.69626	0.148596	0.273095
PD-1	-0.295486	10.6844	0.158271	0.283221
CD8	0.231513	12.619	0.184382	0.321486
CTLA4	0.47484	10.2716	0.196542	0.334122
CD127	0.503683	11.792	0.20537	0.336003
PanCk	0.535418	13.055	0.213158	0.336003
MART1	-0.427168	8.88216	0.214248	0.336003
Cleaved Caspase 9	0.324273	10.5446	0.217414	0.336003
BCLXL	0.362359	10.939	0.229811	0.34727
Pan-AKT	-0.41337	12.6753	0.276307	0.408453
MET	0.514001	9.15102	0.285242	0.41269
CD56	0.182878	11.743	0.303206	0.429542
4-1BB	0.322289	8.46238	0.372594	0.50808
ER-alpha	0.41076	8.75595	0.373588	0.50808
Her2	-0.501914	9.43943	0.382699	0.510266
BAD	0.291869	13.0363	0.401865	0.520399
SMA	-0.323109	14.6445	0.405605	0.520399
PR	0.315035	8.09492	0.423739	0.523395
CD4	-0.154278	11.661	0.427155	0.523395
CD40	0.345219	8.93316	0.431031	0.523395
PD-L1	-0.271282	9.00276	0.453075	0.540511
PARP	-0.266017	13.2993	0.521798	0.611492
CD163	0.336551	8.30922	0.530559	0.611492
GITR	0.23015	8.28776	0.583032	0.660769
PLCG1	0.153464	8.40804	0.71295	0.794764
Phospho-GSK3A (S21)/Phospho-GSK3B (S9)	-0.115369	9.29594	0.734363	0.803943
GZMA	-0.116394	9.15766	0.74483	0.803943
INPP4B	0.108307	9.47924	0.794016	0.843642
ARG1	-0.100634	8.39499	0.807429	0.844695
B7-H3	0.0961285	9.80715	0.86725	0.89353
EpCAM	-0.0646152	8.7614	0.916579	0.930259
Neurofibromin	-0.0174361	12.4541	0.952814	0.952814

## Sheet: CRvsProgression_tme
Genes	logFC	AveExpr	P.Value	adj.P.Val
HLA-DR	1.42393	12.3767	2.14278e-11	1.45709e-09
CD20	1.16287	11.1136	5.02085e-09	1.7002e-07
Bcl-2	2.08986	9.97459	7.50087e-09	1.7002e-07
CD45	1.30732	13.3856	5.24896e-07	8.92323e-06
CD3	1.01505	11.5537	7.59338e-07	1.0327e-05
CD4	0.814522	11.661	1.67218e-06	1.89514e-05
ARG1	-1.63982	8.39499	3.7311e-06	3.6245e-05
CD68	0.680643	12.5351	7.34413e-06	6.24251e-05
CD45RO	1.0533	11.5016	0.000829601	0.0062681
NY-ESO-1	-0.812037	10.6658	0.00145319	0.0098817
GZMB	-0.771686	12.7437	0.00291165	0.0179993
INPP4B	-0.932762	9.47924	0.00421915	0.0239085
Ki-67	-0.879076	13.9187	0.00557263	0.0288794
CD8	0.417347	12.619	0.00594576	0.0288794
PTEN	-0.842833	10.1391	0.00800476	0.0362882
CD11c	0.300941	12.4538	0.0110544	0.0469813
SMA	-0.91784	14.6445	0.0127482	0.0509928
FOXP3	0.77627	8.30762	0.01505	0.0568557
Fibronectin	-0.883897	15.2527	0.0204633	0.0732369
GITR	-0.792048	8.28776	0.0231258	0.0786276
Cleaved Caspase 9	0.481571	10.5446	0.0259735	0.0841047
GZMA	-0.59647	9.15766	0.0413921	0.127939
EpCAM	-1.05399	8.7614	0.0467186	0.131112
B7-H3	-0.912156	9.80715	0.0475512	0.131112
STING	-0.756096	11.383	0.048203	0.131112
PR	-0.596804	8.09492	0.0670618	0.171576
Beta-2-microglobulin	0.252536	11.8169	0.0681256	0.171576
Phospho-PRAS40 (T246)	-0.661094	9.69626	0.0733265	0.178079
VISTA	-0.480001	9.58008	0.0789414	0.185104
PanCk	-0.527567	13.055	0.0978711	0.221841
CD66b	-0.890193	8.45508	0.106279	0.233129
ICOS	0.479293	8.8636	0.119014	0.252906
CD127	-0.483815	11.792	0.126797	0.261279
CD14	0.456671	9.43104	0.136529	0.269673
CD40	0.47065	8.93316	0.138802	0.269673
PARP	0.569754	13.2993	0.145334	0.274271
BCLXL	0.350054	10.939	0.149236	0.274271
PD-L2	0.473917	7.9324	0.196058	0.350841
Phospho-AKT1 (S473)	-0.303701	10.8632	0.219405	0.382552
CD34	-0.3617	10.026	0.231235	0.393099
CD27	0.38196	8.50856	0.262565	0.435474
CD95/Fas	-0.286975	9.35274	0.288604	0.467264
CD44	0.68266	14.0522	0.313601	0.490667
PD-1	0.162278	10.6844	0.317491	0.490667
BIM	0.261457	9.44741	0.341854	0.516579
Phospho-Tuberin (T1462)	-0.309568	8.34256	0.358173	0.523384
Her2	-0.419015	9.43943	0.361751	0.523384
ER-alpha	0.351002	8.75595	0.378324	0.531417
OX40L	0.256252	8.75309	0.382933	0.531417
PLCG1	-0.272128	8.40804	0.426707	0.580321
4-1BB	-0.210004	8.46238	0.474597	0.632796
Phospho-GSK3A (S21)/Phospho-GSK3B (S9)	-0.185273	9.29594	0.497533	0.642086
FAP-alpha	0.218399	8.39917	0.50045	0.642086
CD163	-0.279351	8.30922	0.517239	0.651338
CD56	0.0906604	11.743	0.528601	0.653542
Pan-AKT	0.190531	12.6753	0.545029	0.66182
p53	-0.25707	12.3048	0.557683	0.665306
CD25	-0.142592	9.35039	0.597361	0.692289
CTLA4	-0.155782	10.2716	0.600663	0.692289
Neurofibromin	0.115817	12.4541	0.630671	0.714016
MART1	0.126236	8.88216	0.640514	0.714016
S100B	-0.137229	10.9978	0.73027	0.798367
BCL6	-0.0844321	10.2396	0.74351	0.798367
Tim-3	0.108258	9.55318	0.751404	0.798367
MET	-0.110302	9.15102	0.771752	0.807372
BAD	-0.0781904	13.0363	0.787016	0.810865
IDO1	0.0656247	9.27603	0.904229	0.915488
PD-L1	0.0308654	9.00276	0.915488	0.915488

## Sheet: CRvsProgression_tumour
Genes	logFC	AveExpr	P.Value	adj.P.Val
IDO1	3.71848	9.27603	5.55545e-10	3.77771e-08
CD45	1.2974	13.3856	1.22959e-07	4.18061e-06
ER-alpha	1.82416	8.75595	5.18215e-05	0.00102173
HLA-DR	0.791034	12.3767	7.09581e-05	0.00102173
CD20	0.863306	11.1136	7.51269e-05	0.00102173
S100B	1.74201	10.9978	0.000215914	0.00244702
OX40L	1.22888	8.75309	0.000428073	0.00415842
Ki-67	-1.22562	13.9187	0.00058144	0.00494224
Phospho-Tuberin (T1462)	1.18561	8.34256	0.00215996	0.0163197
VISTA	0.989241	9.58008	0.00286723	0.0194972
ICOS	1.16376	8.8636	0.00369843	0.022863
Phospho-AKT1 (S473)	-0.872658	10.8632	0.00483463	0.0273963
PD-L2	1.09949	7.9324	0.00923782	0.0483209
CD3	0.542581	11.5537	0.0121106	0.0553233
Bcl-2	1.05193	9.97459	0.0122037	0.0553233
PTEN	-0.990591	10.1391	0.0139989	0.0594955
BIM	0.802007	9.44741	0.0187941	0.0751763
Fibronectin	-0.743833	15.2527	0.0311108	0.11753
CD25	0.697203	9.35039	0.0330892	0.118425
CD14	0.834399	9.43104	0.0425392	0.141946
STING	0.921699	11.383	0.0438361	0.141946
CD163	1.01993	8.30922	0.0461905	0.14277
CD45RO	0.652131	11.5016	0.0545837	0.161378
CD34	0.758665	10.026	0.0575517	0.163063
GZMB	-0.527787	12.7437	0.0786074	0.213812
CD8	0.268229	12.619	0.0955894	0.249034
Phospho-PRAS40 (T246)	-0.706857	9.69626	0.0990916	0.249034
CD27	0.695309	8.50856	0.103488	0.249034
CD11c	0.206387	12.4538	0.106206	0.249034
BCLXL	0.454759	10.939	0.109954	0.249229
CD56	0.260487	11.743	0.118334	0.259572
PLCG1	0.560179	8.40804	0.159485	0.338907
FAP-alpha	0.532899	8.39917	0.175672	0.361991
CD127	-0.485752	11.792	0.191833	0.383666
FOXP3	0.482536	8.30762	0.211921	0.402116
NY-ESO-1	-0.372759	10.6658	0.212885	0.402116
Neurofibromin	-0.301506	12.4541	0.271395	0.475304
BCL6	-0.35829	10.2396	0.275139	0.475304
PD-L1	0.371229	9.00276	0.290024	0.475304
Her2	-0.583387	9.43943	0.291821	0.475304
Tim-3	0.460886	9.55318	0.292256	0.475304
CTLA4	0.367645	10.2716	0.29357	0.475304
CD40	0.373838	8.93316	0.373126	0.584818
EpCAM	0.514748	8.7614	0.383435	0.584818
Phospho-GSK3A (S21)/Phospho-GSK3B (S9)	-0.28406	9.29594	0.388059	0.584818
Beta-2-microglobulin	0.130769	11.8169	0.40347	0.584818
4-1BB	0.286188	8.46238	0.404213	0.584818
MART1	-0.266502	8.88216	0.418702	0.593161
INPP4B	-0.310691	9.47924	0.437624	0.600552
CD44	0.523391	14.0522	0.444599	0.600552
MET	-0.346566	9.15102	0.450414	0.600552
Pan-AKT	0.252795	12.6753	0.464375	0.607259
PD-1	-0.120203	10.6844	0.547612	0.699574
PR	0.219477	8.09492	0.555544	0.699574
Cleaved Caspase 9	0.118599	10.5446	0.63352	0.777844
p53	-0.232598	12.3048	0.642011	0.777844
GZMA	-0.155853	9.15766	0.652016	0.777844
CD68	0.0654425	12.5351	0.676056	0.782556
CD4	-0.0756795	11.661	0.678982	0.782556
ARG1	0.123917	8.39499	0.751784	0.852021
GITR	0.106962	8.28776	0.787546	0.87792
CD66b	-0.076168	8.45508	0.905323	0.950819
SMA	0.0366909	14.6445	0.916845	0.950819
PARP	-0.0334271	13.2993	0.928225	0.950819
BAD	-0.0259082	13.0363	0.93548	0.950819
PanCk	-0.0284898	13.055	0.942883	0.950819
B7-H3	0.0343303	9.80715	0.950672	0.950819
CD95/Fas	0.021137	9.35274	0.950819	0.950819

## Sheet: CRvsSD_tme
Genes	logFC	AveExpr	P.Value	adj.P.Val
CD20	1.16371	11.1136	1.41308e-07	9.60896e-06
HLA-DR	1.09422	12.3767	9.07823e-07	3.0866e-05
ARG1	-1.75029	8.39499	7.62141e-06	0.000134604
Bcl-2	1.78717	9.97459	8.9156e-06	0.000134604
CD4	0.82552	11.661	9.89735e-06	0.000134604
CD45	1.05739	13.3856	0.000125606	0.00142353
GZMB	-1.09541	12.7437	0.000151827	0.00147489
CD11c	0.480058	12.4538	0.00024907	0.0021171
PTEN	-1.27575	10.1391	0.000320438	0.00242108
INPP4B	-1.26287	9.47924	0.000526378	0.00357937
CD3	0.754665	11.5537	0.000649287	0.00401377
EpCAM	-1.94939	8.7614	0.000938346	0.00531729
GITR	-1.13063	8.28776	0.00358606	0.017907
CD45RO	1.00132	11.5016	0.00368674	0.017907
Ki-67	-0.97708	13.9187	0.00480099	0.0217645
PLCG1	-1.05725	8.40804	0.00580031	0.0246513
B7-H3	-1.34108	9.80715	0.00810228	0.0324091
VISTA	-0.798295	9.58008	0.00957563	0.0361746
PR	-0.924551	8.09492	0.0107876	0.0386083
CD34	-0.82449	10.026	0.0144447	0.0491119
CD95/Fas	-0.700321	9.35274	0.0220461	0.0713872
4-1BB	-0.737171	8.46238	0.0248461	0.0727334
GZMA	-0.733646	9.15766	0.0254044	0.0727334
CD68	0.36174	12.5351	0.0256706	0.0727334
Fibronectin	-0.878609	15.2527	0.036307	0.0987551
Cleaved Caspase 9	0.481473	10.5446	0.0514717	0.134618
Phospho-GSK3A (S21)/Phospho-GSK3B (S9)	-0.55987	9.29594	0.0681965	0.168637
PD-L1	-0.595604	9.00276	0.0694387	0.168637
CD8	0.281847	12.619	0.0867526	0.20342
CD163	-0.798737	8.30922	0.095865	0.211904
IDO1	-1.02207	9.27603	0.0966033	0.211904
STING	-0.699604	11.383	0.100751	0.214096
FOXP3	0.577877	8.30762	0.106049	0.218525
MET	-0.645366	9.15102	0.127917	0.252849
Phospho-PRAS40 (T246)	-0.625736	9.69626	0.130143	0.252849
BCL6	-0.375725	10.2396	0.196888	0.3719
CD56	0.200485	11.743	0.211056	0.383622
Phospho-Tuberin (T1462)	-0.466135	8.34256	0.214377	0.383622
SMA	-0.448542	14.6445	0.260181	0.453649
CD44	0.728629	14.0522	0.322101	0.547571
CD66b	-0.543451	8.45508	0.37406	0.620392
Beta-2-microglobulin	0.120905	11.8169	0.428058	0.693047
BAD	0.239903	13.0363	0.449884	0.709219
Pan-AKT	0.255396	12.6753	0.458907	0.709219
Neurofibromin	0.190173	12.4541	0.47503	0.717823
Phospho-AKT1 (S473)	-0.183643	10.8632	0.510198	0.743496
PARP	0.273996	13.2993	0.513887	0.743496
OX40L	0.200125	8.75309	0.54477	0.771757
CTLA4	-0.183836	10.2716	0.585843	0.813006
PD-1	-0.0913081	10.6844	0.618039	0.828316
CD40	0.178288	8.93316	0.621237	0.828316
S100B	0.199919	10.9978	0.65493	0.840584
ICOS	-0.154787	8.8636	0.655161	0.840584
Her2	-0.193576	9.43943	0.70785	0.889336
BCLXL	0.0962401	10.939	0.722669	0.889336
ER-alpha	0.152363	8.75595	0.732394	0.889336
CD127	-0.1067	11.792	0.762562	0.909723
BIM	-0.0784288	9.44741	0.801782	0.92998
CD27	-0.0935085	8.50856	0.806894	0.92998
p53	-0.105277	12.3048	0.828068	0.937191
PanCk	0.0674124	13.055	0.848984	0.937191
CD25	0.05327	9.35039	0.861856	0.937191
CD14	-0.0469783	9.43104	0.890632	0.937191
FAP-alpha	0.0455786	8.39917	0.899809	0.937191
NY-ESO-1	-0.035592	10.6658	0.90136	0.937191
PD-L2	-0.0461434	7.9324	0.909627	0.937191
Tim-3	0.0301863	9.55318	0.937986	0.947159
MART1	-0.0201174	8.88216	0.947159	0.947159

## Sheet: CRvsSD_tumour
Genes	logFC	AveExpr	P.Value	adj.P.Val
IDO1	3.25878	9.27603	6.19886e-07	4.21523e-05
S100B	2.2818	10.9978	9.49092e-06	0.000289559
CD45	1.16233	13.3856	1.27747e-05	0.000289559
EpCAM	-2.60231	8.7614	3.23774e-05	0.000550416
CD20	0.92111	11.1136	9.25965e-05	0.00125931
Fibronectin	-1.39354	15.2527	0.000339734	0.00385032
MET	-1.57183	9.15102	0.0012771	0.0109742
HLA-DR	0.69449	12.3767	0.00129108	0.0109742
B7-H3	-1.85031	9.80715	0.00173654	0.0131205
Phospho-AKT1 (S473)	-0.96587	10.8632	0.00373575	0.0254031
VISTA	0.977971	9.58008	0.00652093	0.0403112
Ki-67	-1.00551	13.9187	0.0112257	0.0636122
CD11c	0.343246	12.4538	0.0146332	0.0765428
BCL6	-0.799187	10.2396	0.0220477	0.107089
Her2	-1.31598	9.43943	0.024392	0.109754
NY-ESO-1	-0.721631	10.6658	0.0258244	0.109754
ER-alpha	1.0219	8.75595	0.0343732	0.137493
CD127	-0.869074	11.792	0.0366832	0.138581
CD3	0.479988	11.5537	0.0395059	0.141389
MART1	-0.591079	8.88216	0.0951206	0.311751
Neurofibromin	-0.501877	12.4541	0.0977981	0.311751
GZMB	-0.540834	12.7437	0.10086	0.311751
CD4	-0.309722	11.661	0.119884	0.354441
PD-L2	0.676577	7.9324	0.137119	0.388504
PR	-0.584615	8.09492	0.1454	0.395489
FOXP3	0.60179	8.30762	0.151343	0.39582
Phospho-PRAS40 (T246)	-0.626265	9.69626	0.167051	0.420721
ARG1	-0.56529	8.39499	0.180815	0.435012
CD25	0.452582	9.35039	0.194159	0.435012
INPP4B	-0.534	9.47924	0.20572	0.435012
Phospho-GSK3A (S21)/Phospho-GSK3B (S9)	-0.436319	9.29594	0.209507	0.435012
OX40L	0.461278	8.75309	0.210094	0.435012
PTEN	-0.531975	10.1391	0.211109	0.435012
Phospho-Tuberin (T1462)	0.469075	8.34256	0.253329	0.506658
CD45RO	0.412521	11.5016	0.261358	0.507781
CD8	0.182459	12.619	0.301607	0.569703
STING	0.504217	11.383	0.311517	0.572517
Cleaved Caspase 9	0.259205	10.5446	0.337059	0.603159
GITR	-0.39149	8.28776	0.360067	0.609336
PD-1	-0.19453	10.6844	0.362911	0.609336
CD34	-0.37876	10.026	0.367394	0.609336
CD95/Fas	-0.303354	9.35274	0.403184	0.639788
CTLA4	0.317033	10.2716	0.404572	0.639788
ICOS	0.340709	8.8636	0.420778	0.642627
p53	0.436296	12.3048	0.425268	0.642627
PD-L1	0.284711	9.00276	0.451645	0.667649
Tim-3	0.286587	9.55318	0.536724	0.75715
BCLXL	-0.183003	10.939	0.554615	0.75715
GZMA	-0.217041	9.15766	0.556208	0.75715
CD40	-0.262461	8.93316	0.556728	0.75715
CD56	0.101829	11.743	0.574413	0.765884
CD66b	0.343056	8.45508	0.621576	0.81283
PLCG1	0.14407	8.40804	0.736651	0.929633
CD14	0.144673	9.43104	0.738968	0.929633
4-1BB	-0.112144	8.46238	0.761482	0.929633
BAD	0.105485	13.0363	0.76558	0.929633
CD27	0.0994594	8.50856	0.828161	0.964759
Bcl-2	0.0942354	9.97459	0.831704	0.964759
CD44	-0.134728	14.0522	0.857209	0.964759
FAP-alpha	0.0698065	8.39917	0.868685	0.964759
CD68	-0.0266704	12.5351	0.876442	0.964759
Beta-2-microglobulin	0.0215157	11.8169	0.899483	0.964759
SMA	-0.0467967	14.6445	0.904013	0.964759
BIM	0.041484	9.44741	0.908009	0.964759
Pan-AKT	-0.0266322	12.6753	0.944205	0.984622
PARP	-0.0227548	13.2993	0.955986	0.984622
CD163	-0.0205232	8.30922	0.970142	0.984622
PanCk	0.00175749	13.055	0.996769	0.996769

## Sheet: PRVsPDTME
Genes	logFC	AveExpr	P.Value	adj.P.Val	DE
HLA-DR	0.551105	12.3767	2.19893e-06	0.000149527	DE
PanCk	-0.993666	13.055	4.5026e-06	0.000153088	DE
CD68	0.348399	12.5351	0.000126364	0.00286425	DE
BAD	-0.676422	13.0363	0.000181852	0.00309149	DE
VISTA	-0.731542	9.58008	0.000244986	0.00333181	DE
INPP4B	-0.778309	9.47924	0.000398988	0.00452186	DE
CD44	-1.31147	14.0522	0.000643689	0.00625298	DE
NY-ESO-1	-0.563446	10.6658	0.00103432	0.00800349	DE
BIM	-0.668087	9.44741	0.00105929	0.00800349	DE
FAP-alpha	-0.675683	8.39917	0.00292102	0.0198629	DE
Phospho-PRAS40 (T246)	-0.712608	9.69626	0.00340721	0.0209319	DE
PD-L1	0.571662	9.00276	0.00380563	0.0209319	DE
CD34	-0.618762	10.026	0.00400169	0.0209319	DE
CD127	-0.572821	11.792	0.00679743	0.0330161	DE
S100B	-0.743249	10.9978	0.00896224	0.0406288	DE
CD95/Fas	-0.453442	9.35274	0.0170319	0.0723856	not DE
BCLXL	-0.407115	10.939	0.0189794	0.0759174	not DE
Phospho-Tuberin (T1462)	-0.508191	8.34256	0.0247725	0.0935849	not DE
ICOS	-0.486478	8.8636	0.0341861	0.12235	not DE
Beta-2-microglobulin	-0.184328	11.8169	0.043451	0.147733	not DE
CD66b	-0.706824	8.45508	0.0515324	0.166867	not DE
MET	-0.491502	9.15102	0.0565771	0.173552	not DE
MART1	0.347139	8.88216	0.0587014	0.173552	not DE
PTEN	0.36847	10.1391	0.0660137	0.185018	not DE
EpCAM	-0.623617	8.7614	0.0680212	0.185018	not DE
Tim-3	-0.423955	9.55318	0.0837663	0.219081	not DE
CD40	-0.396973	8.93316	0.0898186	0.22621	not DE
IDO1	0.608446	9.27603	0.116764	0.283569	not DE
Phospho-AKT1 (S473)	-0.254167	10.8632	0.134874	0.316257	not DE
PARP	0.322388	13.2993	0.144316	0.318019	not DE
STING	-0.371875	11.383	0.144979	0.318019	not DE
Her2	-0.428094	9.43943	0.161876	0.343985	not DE
PR	-0.287866	8.09492	0.176282	0.356715	not DE
FOXP3	0.297516	8.30762	0.180044	0.356715	not DE
BCL6	-0.240144	10.2396	0.186102	0.356715	not DE
PD-1	0.1514	10.6844	0.188849	0.356715	not DE
B7-H3	-0.373234	9.80715	0.197667	0.36328	not DE
p53	-0.367567	12.3048	0.203481	0.364125	not DE
GZMA	0.223405	9.15766	0.238827	0.416417	not DE
Cleaved Caspase 9	0.173724	10.5446	0.256944	0.427029	not DE
CD3	0.141799	11.5537	0.257473	0.427029	not DE
Neurofibromin	-0.164153	12.4541	0.279835	0.453066	not DE
CD11c	0.0737246	12.4538	0.309262	0.489065	not DE
CD8	0.0802747	12.619	0.378054	0.556312	not DE
PD-L2	-0.216664	7.9324	0.379145	0.556312	not DE
SMA	0.208638	14.6445	0.387375	0.556312	not DE
CD45RO	-0.162609	11.5016	0.401591	0.556312	not DE
ARG1	-0.180277	8.39499	0.412355	0.556312	not DE
CD14	-0.183565	9.43104	0.412912	0.556312	not DE
CD25	-0.149121	9.35039	0.415672	0.556312	not DE
Fibronectin	0.198688	15.2527	0.419126	0.556312	not DE
Ki-67	0.163128	13.9187	0.425415	0.556312	not DE
4-1BB	0.136961	8.46238	0.482593	0.619175	not DE
CD27	0.0951236	8.50856	0.692158	0.861058	not DE
CD45	0.0529299	13.3856	0.696444	0.861058	not DE
GZMB	0.0604125	12.7437	0.720647	0.875071	not DE
Bcl-2	-0.0756925	9.97459	0.757063	0.903163	not DE
ER-alpha	0.0699503	8.75595	0.794758	0.931785	not DE
Pan-AKT	-0.0278095	12.6753	0.885234	0.991437	not DE
PLCG1	0.0259652	8.40804	0.908831	0.991437	not DE
Phospho-GSK3A (S21)/Phospho-GSK3B (S9)	-0.0203827	9.29594	0.910621	0.991437	not DE
OX40L	0.0212348	8.75309	0.916434	0.991437	not DE
GITR	-0.022058	8.28776	0.921975	0.991437	not DE
CTLA4	-0.00903055	10.2716	0.964461	0.991437	not DE
CD4	-0.00322492	11.661	0.975262	0.991437	not DE
CD163	0.00826228	8.30922	0.976943	0.991437	not DE
CD56	0.00155663	11.743	0.986923	0.991437	not DE
CD20	0.00135182	11.1136	0.991437	0.991437	not DE

## Sheet: PRVsPDTumour
Genes	logFC	AveExpr	P.Value	adj.P.Val	DE
ER-alpha	1.4134	8.75595	1.90995e-07	9.41654e-06	DE
VISTA	-1.08053	9.58008	2.76957e-07	9.41654e-06	DE
p53	-1.47647	12.3048	3.50882e-06	7.95332e-05	DE
CD127	-0.989435	11.792	2.58449e-05	0.000439363	DE
PD-L1	0.642512	9.00276	0.000590004	0.00704454	DE
MET	-0.860568	9.15102	0.000621577	0.00704454	DE
CD27	-0.849355	8.50856	0.00073823	0.00717138	DE
CD68	0.339804	12.5351	0.000931408	0.00791696	DE
ICOS	-0.766364	8.8636	0.00111343	0.00841259	DE
CD95/Fas	-0.605367	9.35274	0.00131312	0.00892923	DE
CD34	-0.713092	10.026	0.00231258	0.014296	DE
CD66b	-1.17163	8.45508	0.00253658	0.0143739	DE
Pan-AKT	0.666165	12.6753	0.00385353	0.0198668	DE
CD44	-1.22647	14.0522	0.00409022	0.0198668	DE
CD45RO	-0.554562	11.5016	0.0082131	0.0357996	DE
Fibronectin	0.664279	15.2527	0.00842344	0.0357996	DE
Ki-67	0.687488	13.9187	0.00902582	0.0361033	DE
HLA-DR	0.29925	12.3767	0.018557	0.0676794	not DE
FOXP3	-0.539975	8.30762	0.0189104	0.0676794	not DE
CD163	0.683381	8.30922	0.0215066	0.0731225	not DE
PanCk	-0.563908	13.055	0.0269938	0.0874085	not DE
NY-ESO-1	0.360617	10.6658	0.0341582	0.10558	not DE
BCL6	0.349434	10.2396	0.0410339	0.121318	not DE
IDO1	0.760993	9.27603	0.0443381	0.122662	not DE
INPP4B	-0.418998	9.47924	0.0450962	0.122662	not DE
Tim-3	-0.465724	9.55318	0.0536781	0.140389	not DE
PLCG1	0.406715	8.40804	0.0738302	0.185943	not DE
EpCAM	0.579363	8.7614	0.0824337	0.200196	not DE
Neurofibromin	-0.28407	12.4541	0.0978975	0.229553	not DE
CD14	-0.369626	9.43104	0.115172	0.261056	not DE
PD-1	0.175283	10.6844	0.120194	0.263651	not DE
BAD	-0.317778	13.0363	0.124388	0.264325	not DE
SMA	0.3598	14.6445	0.131945	0.271886	not DE
OX40L	-0.290036	8.75309	0.152315	0.30463	not DE
Cleaved Caspase 9	-0.205674	10.5446	0.164121	0.318863	not DE
CD45	-0.19549	13.3856	0.190603	0.358814	not DE
Phospho-Tuberin (T1462)	-0.291271	8.34256	0.200396	0.358814	not DE
Bcl-2	0.31061	9.97459	0.200514	0.358814	not DE
CD3	0.164135	11.5537	0.216322	0.371927	not DE
Beta-2-microglobulin	-0.118061	11.8169	0.21979	0.371927	not DE
FAP-alpha	-0.278204	8.39917	0.22425	0.371927	not DE
STING	-0.318753	11.383	0.250431	0.40546	not DE
CD25	0.194108	9.35039	0.271163	0.428816	not DE
Phospho-GSK3A (S21)/Phospho-GSK3B (S9)	-0.168691	9.29594	0.315969	0.48398	not DE
ARG1	0.224551	8.39499	0.320281	0.48398	not DE
PD-L2	0.238897	7.9324	0.341672	0.505081	not DE
MART1	0.160666	8.88216	0.372738	0.531504	not DE
PARP	0.23259	13.2993	0.37518	0.531504	not DE
PTEN	0.149463	10.1391	0.438102	0.607979	not DE
CD56	0.0776085	11.743	0.447136	0.608105	not DE
CD4	0.0785981	11.661	0.478854	0.638472	not DE
CD20	-0.0880158	11.1136	0.498548	0.651948	not DE
BIM	-0.123215	9.44741	0.516878	0.663164	not DE
GITR	-0.123189	8.28776	0.593287	0.728066	not DE
CTLA4	-0.107195	10.2716	0.596678	0.728066	not DE
BCLXL	0.0923994	10.939	0.599584	0.728066	not DE
PR	-0.0955584	8.09492	0.660733	0.788243	not DE
CD8	0.0367155	12.619	0.722054	0.846547	not DE
Phospho-PRAS40 (T246)	-0.0672705	9.69626	0.758254	0.87392	not DE
Her2	-0.0814731	9.43943	0.780379	0.88443	not DE
GZMA	-0.0394581	9.15766	0.826311	0.897323	not DE
B7-H3	-0.0617982	9.80715	0.830937	0.897323	not DE
S100B	-0.0613195	10.9978	0.831343	0.897323	not DE
4-1BB	-0.0361019	8.46238	0.854702	0.90812	not DE
CD40	0.0286186	8.93316	0.901375	0.942977	not DE
CD11c	-0.00803697	12.4538	0.921463	0.949387	not DE
GZMB	-0.0122343	12.7437	0.949497	0.963669	not DE
Phospho-AKT1 (S473)	-0.00496609	10.8632	0.976745	0.976745	not DE

[truncated: 6 more sheets: PRvsSD_tme, PRvsSD_tumour, SDVsPDTME, SDVsPDTumour, TvsS.Res, TvsS.nonRes]
